# Supplementary material for: Minimum Dietary Fat Threshold for Effective Ketogenesis and Obesity Control in Mice
Source: Nutrients. 2025 Oct 12;17(20):3203. doi: 10.3390/nu17203203 (PMC12567501; doi:10.3390/nu17203203)
Supplement: Supplementary file 1 [file nutrients-17-03203-s001.zip]

Archive with 7 entries (7 files):
- Supplementary Figure S1.pdf
- Supplementary Figure S2.pdf
- Supplementary Figure S3.pdf
- Supplementary Figure S4.pdf
- Supplementary Table S1.tif
- Supplementary Table S2_workflow.pdf
- Supplementary Table S3.pdf
